# Supplementary material for: First Genome Description of Providencia vermicola Isolate Bearing NDM-1 from Blood Culture
Source: Microorganisms. 2021 Aug 17;9(8):1751. doi: 10.3390/microorganisms9081751 (PMC8398168; doi:10.3390/microorganisms9081751)
Supplement: Supplementary file 1 [file microorganisms-09-01751-s001.zip]

Archive with 3 entries (3 files):
- Suppl. Figure S1.tif
- Supplementary Table S1.pdf
- Supplementary Table S2.pdf
